# Supplementary material for: PTEN/PKM2/ERα-Driven Glyoxalase 1 Overexpression Sustains PC3 Prostate Cancer Cell Growth Through MG-H1/RAGE Pathway Desensitization Leading to H2O2-Dependent KRIT1 Downregulation
Source: Antioxidants (Basel). 2025 Sep 15;14(9):1120. doi: 10.3390/antiox14091120 (PMC12466846; doi:10.3390/antiox14091120)
Supplement: Supplementary file 1 [file antioxidants-14-01120-s001.zip]

Archive with 2 entries (2 files):
- antioxidants-3817685-(Figure S4)Original images and blots.pdf
- antioxidants-3817685-supplementary.pdf
